# Supplementary material for: Cardiovascular Risk Biomarkers in Women with and Without Polycystic Ovary Syndrome
Source: Biomolecules. 2024 Dec 24;15(1):4. doi: 10.3390/biom15010004 (PMC11763313; doi:10.3390/biom15010004)
Supplement: Supplementary file 1 [file biomolecules-15-00004-s001.zip]

Archive with 1 entries (1 files):
- biomolecules-3382696-supplementary.pdf
